# Supplementary material for: Immature platelet fraction and thrombopoietin in patients with liver cirrhosis: A cohort study
Source: PLoS One. 2018 Feb 13;13(2):e0192271. doi: 10.1371/journal.pone.0192271 (PMC5810997; doi:10.1371/journal.pone.0192271)
Supplement: S1 Table — (XLSX) [file pone.0192271.s001.xlsx]

## Sheet: Sheet1
gender	age	genesis	genesis_numeric	genesis_diagram	nt_thrombocytopenia	nt	virally	hepC_thrombocytopenia	hepC	HCC	spleen diameter	spleen diameter_greater_eleven	platelet count	pletelet count_category	platelet count_lower50	platelet count_lower50_category	platelet count_50to100	platelet count_50to100_category	platelet count_100to150	platelet count_50to100_category	platelet count_greater_150	TPO_lower_70	TPO_greater_100	TPO	a_IPF	IPF	IPF_greater_six.one	IPF_greater_three.two	MPV (mean platelet volume)	MELD	MELD_category_greater_15	Child Pugh score	Child_Pugh_ABC_category	Child_A_C_category	Child_Pugh_classification	Fibroscan	esophageal varices	stage_esophageal varices	stage_esophageal varices_category	esophageal varices_bleeding	esophageal varices_bleeding_date	crp_greater_5	crp	leucocyte count_greater_10	leucocyte count	pct_greater_05	procalcitonin	blood culture	serum_creatinine
0	65	nutritiv toxic	1	nutritiv toxic	1	1	0	0	0	1	150	1	91	2	999	0	91	1	999	0	0	1	0	0.0392	4.095	4.5	0	1	11	7	0	5	1	0	A	11.4	1	I-II	1	0	0	0	1.8	0	3.4	999	999	999	0.88
0	56	nutritiv toxic	1	nutritiv toxic	2	1	0	0	0	0	86	0	396	999	999	0	999	0	999	0	1	1	0	0.0502	9.9	2.5	0	0	9.2	7	0	5	1	0	A	5.5	1	I	1	1	2006	0	4.4	0	6.9	999	999	0	0.85
0	56	nutritiv toxic	1	nutritiv toxic	2	1	0	0	0	0	140	1	243	999	999	0	999	0	999	0	1	1	0	0.0386	6.561	2.7	0	0	9.4	8	0	5	1	0	A	23.1	1	I	1	0	0	0	0.3	0	8.6	0	0.1	0	0.86
1	55	nutritiv toxic	1	nutritiv toxic	1	1	0	0	0	0	123	1	92	2	999	0	92	1	999	0	0	1	0	0.0547	6.992	7.6	1	1	11.1	18	1	7	2	999	B	75	1	II	2	0	0	1	67.8	1	11.4	1	0.7	0	1.51
1	72	unknown	2	unknown	0	0	0	0	0	0	130	1	58	2	999	0	58	1	999	0	0	1	0	0.0414	4.698	8.1	1	1	12.5	9	0	5	1	0	A	999	1	n. T. I	1	1	2012	0	1.3	0	2.4	999	999	999	0.73
1	54	nutritiv toxic	1	nutritiv toxic	2	1	0	0	0	0	85	0	199	999	999	0	999	0	999	0	1	1	0	0.0697	14.129	7.1	1	1	11.4	20	1	8	2	999	B	48	999	999	999	0	0	1	50.8	1	20	0	0.4	0	0.83
0	65	nutritiv toxic	1	nutritiv toxic	1	1	0	0	0	0	215	1	80	2	999	0	80	1	999	0	0	0	0	0.071	1.92	2.4	0	0	9.2	16	1	9	2	999	B	999	1	I	1	0	0	0	4.2	0	6.3	0	0.4	0	0.97
0	59	nutritiv toxic	1	nutritiv toxic	1	1	0	0	0	0	165	1	100	2	999	0	100	1	999	0	0	1	0	0.0546	4.3	4.3	0	1	10.4	13	0	6	1	0	A	75	1	II	2	0	0	1	71.6	0	4.6	0	0.2	0	0.94
0	57	nutritiv toxic	1	nutritiv toxic	2	1	0	0	0	0	136	1	175	999	999	0	999	0	999	0	1	1	0	0.0557	4.55	2.6	0	0	10	19	1	5	1	0	A	27.7	0	0	0	0	0	1	14.6	0	8.3	999	999	999	7.32
0	75	nutritiv toxic	1	nutritiv toxic	1	1	0	0	0	0	147	1	52	2	999	0	52	1	999	0	0	1	0	0.0571	1.768	3.4	0	1	10	16	1	6	1	0	A	999	0	n.T. 0	0	1	2012	1	42.5	0	2.4	0	0.2	0	1.57
1	63	nutritiv toxic	1	nutritiv toxic	2	1	0	0	0	0	114	1	303	999	999	0	999	0	999	0	1	0	0	0.0814	2.727	0.9	0	0	9	7	0	5	1	0	A	35.3	1	I	1	0	0	0	2.6	1	12.3	999	999	999	1.04
0	72	nutritiv toxic	1	nutritiv toxic	1	1	0	0	0	1	213.5	1	39	1	39	1	999	0	999	0	0	1	0	0.046	3.549	9.1	1	1	999	9	0	6	1	0	A	21.5	1	n.T. I	1	1	2012	1	6	0	3	999	999	999	1.07
1	68	nutritiv toxic	1	nutritiv toxic	1	1	0	0	0	1	93	0	78	2	999	0	78	1	999	0	0	1	0	0.0552	3.198	4.1	0	1	999	17	1	7	2	999	B	60.5	1	II	2	0	0	1	8	0	3.2	0	0.1	0	0.94
0	62	HEP C	3	viral	0	0	1	1	1	0	157	1	45	1	45	1	999	0	999	0	0	0	1	0.1995	1.89	4.2	0	1	10	6	0	6	1	0	A	9.6	1	II	2	0	0	0	1.2	0	1.9	0	0.1	0	0.8
0	49	HEP C	3	viral	0	0	1	1	1	0	229	1	34	1	34	1	999	0	999	0	0	1	0	0.0577	2.584	7.6	1	1	11.1	10	0	5	1	0	A	75	1	I	1	1	2012	0	3.5	0	1.3	0	0.1	0	0.97
0	56	nutritiv toxic	1	nutritiv toxic	1	1	0	0	0	1	135	1	101	3	999	0	999	0	101	1	0	1	0	0.0508	9.898	9.8	1	1	11	6	0	5	1	0	A	35.3	1	n.T. I-II	1	1	2012	0	4.8	0	4.4	0	0.2	0	1
0	80	unknown	2	unknown	0	0	0	0	0	0	105	0	181	999	999	0	999	0	999	0	1	1	0	0.0337	0	999	999	999	9.2	14	0	7	2	999	B	75	1	n.T. I	1	1	2012	1	12.5	0	6.2	999	999	0	1.08
0	57	HEP B	4	viral	0	0	1	0	0	0	153	1	88	2	999	0	88	1	999	0	0	1	0	0.0397	2.2	2.5	0	0	8.8	17	1	7	2	999	B	28	0	0	0	0	0	1	10	0	5.8	0	0.1	0	1.91
1	56	auto-immune hepatitis	5	auto-immune hepatitis	0	0	0	0	0	0	120	1	92	2	999	0	92	1	999	0	0	0	1	0.1515	3.956	4.3	0	1	10	15	0	8	2	999	B	30.8	1	I	1	1	2009	1	7.1	0	3.8	0	0.1	0	0.71
0	63	NASH	6	NASH	0	0	0	0	0	1	157	1	69	2	999	0	69	1	999	0	0	1	0	0.0417	6.486	9.4	1	1	12.2	15	0	7	2	999	B	69.1	1	n.T. I	1	1	2005	1	9.8	0	4	0	0.1	0	0.81
0	55	nutritiv toxic	1	nutritiv toxic	1	1	0	0	0	0	134	1	89	2	999	0	89	1	999	0	0	1	0	0.069	4.984	5.6	0	1	9.8	16	1	6	1	0	A	20.4	1	n.T. I	1	1	2012	1	24	1	14.8	0	0.4	0	1.73
0	78	HEP C	3	viral	0	0	1	2	1	1	126	1	183	999	999	0	999	0	999	0	1	0	1	0.1371	12.993	7.1	1	1	12.3	12	0	5	1	0	A	35.3	999	999	999	0	0	1	15.7	0	5.1	1	0.9	0	1.72
1	49	nutritiv toxic	1	nutritiv toxic	2	1	0	0	0	0	100	0	341	999	999	0	999	0	999	0	1	1	0	0.0415	15.345	4.5	0	1	10.2	13	0	7	2	999	B	48.8	999	999	999	0	0	1	7.1	0	7.3	0	0.3	0	1.71
1	44	nutritiv toxic	1	nutritiv toxic	1	1	0	0	0	0	120	1	125	3	999	0	999	0	125	1	0	0	1	0.1352	6.625	5.3	0	1	10.3	23	1	8	2	999	B	43	0	0	0	0	0	1	45.7	1	18.9	1	0.7	0	0.73
0	79	nutritiv toxic	1	nutritiv toxic	2	1	0	0	0	0	115	1	160	999	999	0	999	0	999	0	1	1	0	0.0498	8.48	5.3	0	1	9.5	12	0	7	2	999	B	999	0	0	0	0	0	1	76.5	0	4.3	1	1.2	1	1.54
0	37	HEP C	3	viral	0	0	1	1	1	0	95	0	144	3	999	0	999	0	144	1	0	1	0	0.0352	8.352	5.8	0	1	11.7	16	1	7	2	999	B	51.4	0	0	0	0	0	0	0.9	0	9.3	0	0.1	0	0.84
1	45	nutritiv toxic	1	nutritiv toxic	2	1	0	0	0	0	109	0	245	999	999	0	999	0	999	0	1	1	0	0.0373	6.125	2.5	0	0	10.2	6	0	5	1	0	A	47.2	1	n.T. I	1	1	2012	0	2.1	0	8.6	0	0.1	0	0.55
0	55	unknown	2	unknown	0	0	0	0	0	0	126	1	68	2	999	0	68	1	999	0	0	1	0	0.0477	2.856	4.2	0	1	9.9	12	0	7	2	999	B	999	1	I	1	0	0	0	4	0	4.6	0	0.1	0	0.67
0	75	hemochromatosis	7	hemochromatosis	0	0	0	0	0	1	118	1	117	3	999	0	999	0	117	1	0	1	0	0.0528	12.987	11.1	1	1	12.6	7	0	6	1	0	A	26	0	0	0	0	0	0	3.3	0	7	0	0.2	0	0.82
0	72	HEP C	3	viral	0	0	1	1	1	1	150	1	72	2	999	0	72	1	999	0	0	1	0	0.0537	3.96	5.5	0	1	9.9	14	0	8	2	999	B	53.2	1	n.T. I	1	0	0	1	7	0	5.3	0	0.4	0	0.91
1	52	nutritiv toxic	1	nutritiv toxic	1	1	0	0	0	0	152	1	78	2	999	0	78	1	999	0	0	1	0	0.0373	1.482	1.9	0	0	9.4	15	0	7	2	999	B	52.3	999	999	999	0	0	0	2.1	0	5.3	0	0.1	0	0.61
0	83	nutritiv toxic	1	nutritiv toxic	1	1	0	0	0	0	166	1	51	2	999	0	51	1	999	0	0	0	0	0.0859	3.876	7.6	1	1	999	14	0	5	1	0	A	12.2	1	III	3	1	2011	1	6.8	0	1.9	0	0.1	0	1.92
0	76	nutritiv toxic	1	nutritiv toxic	2	1	0	0	0	1	123	1	151	999	999	0	999	0	999	0	1	1	0	0.0406	7.55	5	0	1	11.5	12	0	6	1	0	A	999	999	999	999	0	0	1	6.8	1	14.5	0	0.1	0	1.61
1	73	nutritiv toxic	1	nutritiv toxic	2	1	0	0	0	0	140	1	156	999	999	0	999	0	999	0	1	1	0	0.0325	8.892	5.7	0	1	10.4	15	0	10	3	1	C	999	0	0	0	0	0	1	80.5	0	8.4	0	0.1	0	0.88
1	54	nutritiv toxic	1	nutritiv toxic	1	1	0	0	0	0	133	1	90	2	999	0	90	1	999	0	0	0	0	0.0904	2.97	3.3	0	1	9.3	10	0	9	2	999	B	25.1	0	n.T. 0	0	1	2008	1	16.3	0	9	0	0.3	0	1.31
0	63	unknown	2	unknown	0	0	0	0	0	1	122	1	207	999	999	0	999	0	999	0	1	1	0	0.0455	19.458	9.4	1	1	11.6	16	1	10	3	1	C	75	1	II	2	0	0	1	142.5	1	12	1	1.2	0	1.13
0	58	HEP C	3	viral	0	0	1	1	1	0	100	0	149	3	999	0	999	0	149	1	0	1	0	0.0282	14.155	9.5	1	1	11.7	10	0	6	1	0	A	23.4	1	II	2	0	0	0	1.1	0	4.3	0	0.1	0	0.83
1	62	unknown	2	unknown	0	0	0	0	0	1	146	1	226	999	999	0	999	0	999	0	1	1	0	0.043	12.204	5.4	0	1	11.4	14	0	7	2	999	B	75	1	II	2	0	0	1	42.8	0	7.8	1	0.5	0	1.8
1	66	unknown	2	unknown	0	0	0	0	0	0	149	1	53	2	999	0	53	1	999	0	0	1	0	0.0569	3.975	7.5	1	1	10.2	12	0	7	2	999	B	65.2	1	I	1	1	2003	0	4	0	2.7	0	0.1	0	1.59
1	26	cystic fibrosis	8	cystic fibrosis	0	0	0	0	0	0	999	999	40	1	40	1	999	0	999	0	0	0	1	0.1762	2.36	5.9	0	1	11.2	13	0	6	1	0	A	72.1	1	n.T. I	1	1	2003	1	21	0	2.1	0	0.4	0	1.92
0	62	nutritiv toxic	1	nutritiv toxic	2	1	0	0	0	0	141	1	217	999	999	0	999	0	999	0	1	1	0	0.0485	4.123	1.9	0	0	9.7	16	1	7	2	999	B	75	999	999	999	0	0	1	8.8	0	3.6	0	0.1	0	1.55
0	52	nutritiv toxic/ He	4	viral	0	0	1	0	0	1	136	1	136	3	999	0	999	0	136	1	0	0	1	0.4211	5.984	4.4	0	1	10.3	9	0	5	1	0	A	75	0	0	0	0	0	1	229.6	1	10.8	1	6.4	1	0.51
1	80	unknown	2	unknown	0	0	0	0	0	1	122	1	223	999	999	0	999	0	999	0	1	1	0	0.0253	14.941	6.7	1	1	11.5	10	0	7	2	999	B	75	1	II	2	0	0	1	11.8	0	7.1	0	0.2	0	0.5
0	60	nutritiv toxic	1	nutritiv toxic	1	1	0	0	0	1	112	1	129	3	999	0	999	0	129	1	0	1	0	0.0301	22.704	17.6	1	1	13.7	8	0	5	1	0	A	999	1	I	1	0	0	0	0.5	0	5.6	0	0.1	0	1.07
0	56	nutritiv toxic	1	nutritiv toxic	1	1	0	0	0	0	200	1	34	1	34	1	999	0	999	0	0	0	0	0.0903	5.372	15.8	1	1	12.3	25	1	11	3	1	C	48.8	1	I	1	0	0	1	27.6	0	3.9	999	999	0	2.64
0	65	unknown	2	unknown	0	0	0	0	0	1	136	1	160	999	999	0	999	0	999	0	1	1	0	0.053	6.08	3.8	0	1	10.6	7	0	5	1	0	A	27.7	0	0	0	0	0	1	18.3	0	5	0	0.2	0	0.87
0	53	nutritiv toxic	1	nutritiv toxic	2	1	0	0	0	0	125	1	206	999	999	0	999	0	999	0	1	1	0	0.0414	5.15	2.5	0	0	9.1	8	0	7	2	999	B	75	1	II	2	1	999	1	10.4	0	6.4	0	0.1	0	0.86
0	53	hemochromatosis	7	hemochromatosis	0	0	0	0	0	1	129	1	100	2	999	0	100	1	999	0	0	1	0	0.0422	2.7	2.7	0	0	9.7	12	0	6	1	0	A	10.1	0	0	0	0	0	0	2.1	0	3.6	0	0.1	0	0.83
0	58	nutritiv toxic	1	nutritiv toxic	2	1	0	0	0	1	88	0	388	999	999	0	999	0	999	0	1	0	1	0.4423	3.88	1	0	0	9.1	7	0	5	1	0	A	999	0	0	0	0	0	1	21.3	1	10	0	0.1	0	0.89
0	65	nutritiv toxic	1	nutritiv toxic	2	1	0	0	0	1	113	1	384	999	999	0	999	0	999	0	1	1	0	0.0447	18.048	4.7	0	1	9.8	9	0	5	1	0	A	29.9	1	I	1	0	0	1	83.1	1	16	1	0.5	0	1.3
0	74	nutritiv toxic	1	nutritiv toxic	2	1	0	0	0	0	129	1	163	999	999	0	999	0	999	0	1	1	0	0.0303	14.507	8.9	1	1	11.1	12	0	5	1	0	A	999	999	999	999	0	0	1	8.6	0	7	0	0.2	0	1.34
0	80	HEP C	3	viral	0	0	1	2	1	1	110	1	209	999	999	0	999	0	999	0	1	1	0	0.0374	12.958	6.2	1	1	10	9	0	5	1	0	A	16.8	999	999	999	1	2012	1	81.5	0	9.4	0	0.1	0	1.27
0	64	nutritiv toxic	1	nutritiv toxic	1	1	0	0	0	0	134	1	146	3	999	0	999	0	146	1	0	1	0	0.0527	5.256	3.6	0	1	9.5	12	0	8	2	999	B	999	0	0	0	0	0	1	37.8	0	9.4	0	0.3	0	1.73
0	38	nutritiv toxic	1	nutritiv toxic	1	1	0	0	0	0	138	1	63	2	999	0	63	1	999	0	0	1	0	0.0314	5.229	8.3	1	1	11.5	20	1	10	3	1	C	48	1	II	2	1	2013	1	10.3	0	4.8	0	0.2	0	0.7
0	61	nutritiv toxic	1	nutritiv toxic	1	1	0	0	0	0	141	1	136	3	999	0	999	0	136	1	0	1	0	0.0262	2.72	2	0	0	8.8	17	1	9	2	999	B	999	0	n.T. 0	0	0	0	1	45.2	0	7.5	0	0.3	1	0.79
1	52	nutritiv toxic	1	nutritiv toxic	1	1	0	0	0	0	138	1	133	3	999	0	999	0	133	1	0	0	0	0.0754	6.118	4.6	0	1	9.7	13	0	5	1	0	A	75	999	999	999	0	0	1	8.6	0	6.8	0	0.3	0	1.33
1	56	nutritiv toxic	1	nutritiv toxic	1	1	0	0	0	0	102	0	63	2	999	0	63	1	999	0	0	1	0	0.0589	6.363	10.1	1	1	11.8	14	0	7	2	999	B	28	1	I	1	0	0	1	35.8	0	7.9	0	0.4	0	0.82
0	60	nutritiv toxic	1	nutritiv toxic	2	1	0	0	0	0	132	1	160	999	999	0	999	0	999	0	1	1	0	0.0234	3.52	2.2	0	0	9.9	17	1	8	2	999	B	999	1	I-II	1	0	0	1	28.2	0	6.2	0	0.3	0	1.21
1	51	HEP C	3	viral	0	0	1	1	1	0	177	1	48	1	48	1	999	0	999	0	0	0	1	0.1855	1.92	4	0	1	9.1	14	0	7	2	999	B	66.4	1	I	1	1	2012	1	13.6	0	2.4	1	0.6	0	1.54
1	66	unknown	2	unknown	0	0	0	0	0	0	110	1	155	999	999	0	999	0	999	0	1	1	0	0.0201	7.13	4.6	0	1	999	29	1	9	2	999	B	75	0	0	0	0	0	1	24.5	1	10.7	0	0.3	0	1.19
0	54	HEP C/nutritiv toxic	3	viral	0	0	1	1	1	0	125	1	102	3	999	0	999	0	102	1	0	1	0	0.0308	4.386	4.3	0	1	11.5	30	1	10	3	1	C	73.5	0	0	0	0	0	1	11.9	1	12.2	0	0.3	0	1.25
0	70	nutritiv toxic	1	nutritiv toxic	1	1	0	0	0	0	116	1	68	2	999	0	68	1	999	0	0	1	0	0.0524	2.448	3.6	0	1	9	11	0	6	1	0	A	75	1	I	1	0	0	1	27.4	0	4.3	0	0.3	0	0.73
0	62	nutritiv toxic	1	nutritiv toxic	1	1	0	0	0	1	163	1	122	3	999	0	999	0	122	1	0	1	0	0.0321	2.44	2	0	0	10	10	0	5	1	0	A	53.3	999	999	999	0	0	0	1.5	0	4.9	0	0.1	0	0.85
0	80	HEP C/ nutritiv toxic	3	viral	0	0	1	1	1	1	138	1	142	3	999	0	999	0	142	1	0	1	0	0.0298	11.644	8.2	1	1	12.3	7	0	6	1	0	A	26.3	999	999	999	0	0	0	0.3	0	3.8	0	0.1	0	0.62
0	71	unknown	2	unknown	0	0	0	0	0	1	999	999	171	999	999	0	999	0	999	0	1	1	0	0.0523	5.643	3.3	0	1	10.3	11	0	7	2	999	B	75	1	n.T. I	1	0	0	1	23.3	0	7.8	1	1	0	1.35
0	79	HEP B	4	viral	0	0	1	0	0	1	110	1	109	3	999	0	999	0	109	1	0	1	0	0.0378	6.322	5.8	0	1	10.5	19	1	10	3	1	C	63.1	1	III	3	1	2013	1	16.5	0	5.9	999	999	0	1.83
0	55	nutritiv toxic	1	nutritiv toxic	1	1	0	0	0	0	130	1	119	3	999	0	999	0	119	1	0	1	0	0.0329	2.499	2.1	0	0	10	14	0	6	1	0	A	75	1	I	1	0	0	1	6.9	0	8.3	0	0.1	0	0.62
0	47	auto-immune hepatitis/ nutritiv toxic	5	auto-immune hepatitis	0	0	0	0	0	1	173	1	48	1	48	1	999	0	999	0	0	1	0	0.032	1.776	3.7	0	1	10.1	28	1	10	3	1	C	70.6	0	0	0	0	0	1	31.5	1	12.1	1	0.5	1	0.65
0	50	nutritiv toxic	1	nutritiv toxic	2	1	0	0	0	0	169	1	177	999	999	0	999	0	999	0	1	0	0	0.0786	6.903	3.9	0	1	10.8	23	1	7	2	999	B	999	1	I-II	1	1	2013	1	52.2	0	8.6	0	0.4	0	4.95
1	53	HEP C	3	viral	0	0	1	1	1	0	143	1	58	2	999	0	58	1	999	0	0	0	1	0.1191	12.818	22.1	1	1	999	9	0	6	1	0	A	25.4	1	III	3	0	0	1	18.8	0	3	0	0.1	0	0.85
1	78	HEP C	3	viral	0	0	1	2	1	1	91	0	248	999	999	0	999	0	999	0	1	1	0	0.0346	9.672	3.9	0	1	11.3	10	0	5	1	0	A	56.3	999	999	999	0	0	0	0.3	0	5.8	0	0.2	0	0.64
1	33	auto-immune hepatitis	5	auto-immune hepatitis	0	0	0	0	0	0	154	1	73	2	999	0	73	1	999	0	0	1	0	0.0436	8.03	11	1	1	11.8	10	0	5	1	0	A	26.3	1	I	1	1	2006	0	0.3	0	2.7	0	0.1	0	0.75
0	54	HEP C	3	viral	0	0	1	1	1	1	126	1	105	3	999	0	999	0	105	1	0	1	0	0.0322	2.835	2.7	0	0	9.7	14	0	8	2	999	B	59.3	1	I-II	1	0	0	1	37.2	0	7.8	0	0.2	0	1.32
0	61	HEP C	3	viral	0	0	1	1	1	0	141	1	84	2	999	0	84	1	999	0	0	1	0	0.0346	2.436	2.9	0	0	10	9	0	5	1	0	A	999	0	0	0	0	0	0	2.3	0	4.9	0	0.1	0	0.86
1	65	unknown	2	unknown	0	0	0	0	0	0	121	1	82	2	999	0	82	1	999	0	0	0	1	0.1198	11.07	13.5	1	1	10.8	9	0	5	1	0	A	32	1	II	2	1	2003	1	13.2	0	5.8	0	0.1	0	1.14
0	62	HEP C	3	viral	0	0	1	2	1	1	138	1	195	999	999	0	999	0	999	0	1	0	0	0.0746	3.315	1.7	0	0	9.5	8	0	5	1	0	A	999	999	999	999	0	0	1	6.1	0	4.4	0	0.1	0	0.87
0	54	nutritiv toxic	1	nutritiv toxic	1	1	0	0	0	0	126	1	91	2	999	0	91	1	999	0	0	1	0	0.0232	4.004	4.4	0	1	10	16	1	8	2	999	B	75	999	999	999	0	0	0	3.8	0	4.9	0	0.1	0	1.23
1	72	nutritiv toxic	1	nutritiv toxic	2	1	0	0	0	0	999	999	202	999	999	0	999	0	999	0	1	1	0	0.0332	13.13	6.5	1	1	9.8	14	0	8	2	999	B	999	0	0	0	0	0	1	93	1	14.2	1	0.5	0	1.11
1	57	nutritiv toxic	1	nutritiv toxic	1	1	0	0	0	0	150	1	78	2	999	0	78	1	999	0	0	1	0	0.033	4.836	6.2	1	1	11.5	9	0	6	1	0	A	69.1	1	I	1	0	0	1	11	0	4.1	0	0.1	0	1.03
1	47	nutritiv toxic	1	nutritiv toxic	1	1	0	0	0	0	135	1	73	2	999	0	73	1	999	0	0	0	0	0.0763	4.964	6.8	1	1	11.5	9	0	6	1	0	A	57.1	0	0	0	0	0	1	13.2	0	4.7	0	0.1	0	0.51
0	53	HEP C	3	viral	0	0	1	1	1	0	135	1	71	2	999	0	71	1	999	0	0	1	0	0.0434	5.964	8.4	1	1	12.1	14	0	7	2	999	B	29.3	999	999	999	0	0	0	2.8	0	3.1	0	0.2	0	0.78
1	53	nutritiv toxic	1	nutritiv toxic	1	1	0	0	0	0	205	1	73	2	999	0	73	1	999	0	0	999	999	999	5.402	7.4	1	1	11.2	7	0	6	1	0	A	26.3	1	n.T. I-II	1	1	2012	0	1.3	0	2.5	0	0.1	999	0.69
1	47	nutritiv toxic	1	nutritiv toxic	1	1	0	0	0	0	142	1	99	2	999	0	99	1	999	0	0	999	999	999	4.059	4.1	0	1	10.7	9	0	5	1	0	A	36.3	999	999	999	0	0	1	7.9	0	6.4	0	0.1	999	0.71
0	67	nutritiv toxic	1	nutritiv toxic	1	1	0	0	0	0	115	1	61	2	999	0	61	1	999	0	0	999	999	999	0	999	999	999	9.4	18	1	10	3	1	C	75	999	999	999	0	0	1	14.9	0	4.2	999	999	999	0.99
0	75	unknown	2	unknown	0	0	0	0	0	0	155	1	140	3	999	0	999	0	140	1	0	999	999	999	9.52	6.8	1	1	11.5	12	0	6	1	0	A	999	1	I	1	0	0	0	3.1	0	9.6	0	0.1	999	1.41
0	66	HEP C	3	viral	0	0	1	1	1	1	148	1	124	3	999	0	999	0	124	1	0	999	999	999	5.704	4.6	0	1	10.2	14	0	7	2	999	B	31.6	1	II	2	0	0	1	55.5	1	10.4	1	0.5	0	1.53
1	72	nutritiv toxic	1	nutritiv toxic	1	1	0	0	0	0	107	0	136	3	999	0	999	0	136	1	0	999	999	999	5.712	4.2	0	1	10.6	9	0	8	2	999	B	999	999	999	999	1	2009	1	8.2	0	6.1	0	0.1	0	1.27
0	40	nutritiv toxic	1	nutritiv toxic	1	1	0	0	0	0	152	1	39	1	39	1	999	0	999	0	0	999	999	999	4.368	11.2	1	1	11.9	37	1	10	3	1	C	999	999	999	999	0	0	1	39.6	1	23.4	1	1.6	0	4.51
[truncated: 43 more columns]
